# Supplementary material for: Hybridization and the spread of the apple maggot fly, Rhagoletis pomonella (Diptera: Tephritidae), in the northwestern United States
Source: Evol Appl. 2015 Aug 13;8(8):834–46. doi: 10.1111/eva.12298 (PMC4561572; doi:10.1111/eva.12298)
Supplement: Supplementary file 5 — Table S3. Allele frequencies for 19 microsatellite loci scored in nine paired populations of Rhagoletis zephyria flies colected from during the 2009–2011 field seasons. [file eva0008-0834-sd5.xlsx]

## Sheet: Convert-Ready File 10.02.13 BH 
Support Information Table S3. Allele frequencies for 19 microsatellite loci scored in nine paired populations of Rhagoletis zephyria flies colected from snowberry (SB) and R. pomonella flies colected from black hawthorn (BH) in Washington state
during the 2009 to 2011 field seasons. Allele sizes of microsats are given with allele number in the far left columns. Sample sizes and observed heterozygosity for each host population (number of flies genotyped) appear in the bottom row for each locus. Data are given
for each paired set of populations with frequncies for the snowberry origin populaiton at a site in the white column to the left and the accompanying black hawthorn population shaded in purple to the right.
Key	to	populations
Pop1	Bellingham
Pop2	Vancouver, Washington State University Campus
Pop3	Vancouver Burnt Bridge Creek Greenway, Devine Stret
Pop4	Skamania, St. Cloud Park
Pop5	Beacon Rock State Park
Pop6	Home Valley
Pop7	Klickitat
Pop8	Burbank (BH) / Walla Walla (SB)
Pop9	Tampico community near Yakima
Locus	Allele#	Size	Pop1 SB	Pop1 BH	Pop2 SN	Pop2 BH	Pop3 SB	Pop3 BH	Pop4 SN	Pop4 BH	Pop5 SB	Pop5 BH	Pop6 SB	Pop6 BH	Pop7 SB	Pop7 BH	Pop8 SB	Pop8 BH	Pop9 SB	Pop9 BH
p71	1	170	0.0938	0	0.1413	0	0.1125	0	0	0	0.0714	0	0.0455	0	0.0345	0.0278	0	0	0.030303	0.0556
p71	2	172	0	0	0	0	0.025	0	0	0	0	0	0	0	0	0	0	0	0	0
p71	3	174	0	0.1154	0	0.0116	0	0.0312	0	0.0139	0	0.0106	0	0.0729	0	0.0278	0	0	0	0
p71	4	176	0	0.1538	0	0.0698	0.0187	0.0938	0	0.0694	0	0.0106	0	0.0208	0	0.0278	0.035714	0.1111	0	0.1111
p71	5	178	0.125	0	0.0543	0.3256	0.0938	0.1562	0.0976	0.0972	0.119	0.1809	0.1818	0.1042	0.0517	0.1111	0	0.1111	0.13637	0
p71	6	180	0.0625	0.1538	0.0435	0.1628	0.175	0.1667	0.0854	0.3333	0.2381	0.3191	0.0455	0.1979	0.1034	0.0833	0.071429	0.1667	0.030273	0.2222
p71	7	182	0	0.0769	0	0.0349	0	0.0104	0	0.0417	0	0.0638	0	0.1562	0	0.0278	0.10714	0	0.015145	0
p71	8	184	0.1875	0.4231	0.2935	0.3488	0.1875	0.5208	0.1463	0.4028	0.119	0.383	0.1818	0.4375	0.3103	0.4444	0.42857	0.5	0.13637	0.3889
p71	9	186	0.0625	0	0.1304	0.0465	0.0563	0.0104	0.2195	0.0417	0.1429	0.0213	0.0909	0	0.1552	0.0556	0.17857	0.0556	0.19692	0.1111
p71	10	188	0.3438	0.0769	0.2283	0	0.325	0.0104	0.4146	0	0.2381	0.0106	0.4545	0.0104	0.2586	0.1667	0.14286	0.0556	0.34847	0.1111
p71	11	190	0	0	0	0	0	0	0	0	0	0	0	0	0	0	0.035714	0	0	0
p71	12	194	0	0	0	0	0	0	0	0	0.0238	0	0	0	0.0345	0.0278	0	0	0.015145	0
p71	13	199	0.0625	0	0.1087	0	0.0063	0	0.0244	0	0.0476	0	0	0	0.0517	0	0	0	0.090897	0
p71	14	200	0.0625	0	0	0	0	0	0	0	0	0	0	0	0	0	0	0	0	0
p71	15	202	0	0	0	0	0	0	0.0122	0	0	0	0	0	0	0	0	0	0	0
p71	#	samples:	16	13	46	43	80	48	41	36	21	47	11	48	29	18	14	9	33	9
	observed heterozygosity		0.6875	0.6923	0.6739	0.6512	0.6962	0.6667	0.4146	0.6667	0.7143	0.7872	0.6364	0.75	0.6897	0.7222	0.6429	0.7778	0.4848	0.8889
Locus	Allele#	Size	Pop1 SB	Pop1 BH	Pop2 SN	Pop2 BH	Pop3 SB	Pop3 BH	Pop4 SN	Pop4 BH	Pop5 SB	Pop5 BH	Pop6 SB	Pop6 BH	Pop7 SB	Pop7 BH	Pop8 SB	Pop8 BH	Pop9 SB	Pop9 BH
p37	1	192	0	0	0	0	0.0065	0	0	0	0	0	0	0	0	0	0.035714	0	0	0
p37	2	194	0	0	0	0	0	0	0.0179	0	0	0	0	0	0	0	0	0	0	0
p37	3	196	0	0	0.0319	0	0	0	0	0	0	0	0	0	0	0	0	0	0	0
p37	4	198	0	0	0	0.0735	0	0.117	0	0	0	0.087	0	0.0417	0	0.0588	0	0	0	0.0625
p37	5	200	0.1389	0.1333	0.2979	0	0.2922	0.0213	0.2589	0	0.2381	0.0326	0.2273	0	0.2097	0.0882	0	0	0.21874	0.125
p37	6	201	0	0.0333	0	0	0	0	0	0	0	0	0	0	0	0	0	0	0	0
p37	7	202	0.0556	0.1	0	0.0588	0.0065	0	0.0357	0.0139	0	0.0435	0	0.0208	0	0.0294	0.21429	0	0.12502	0
p37	8	203	0.0833	0	0.0638	0	0.0584	0	0.0089	0	0.0476	0.0109	0.0909	0	0.0968	0.0588	0.071429	0.1111	0.18752	0.125
p37	9	205	0.0278	0	0	0	0.0065	0	0.0179	0	0.0476	0	0	0	0	0.0294	0.071429	0	0.031237	0
p37	10	206	0.0833	0.0333	0.0213	0.1618	0.0325	0.266	0.0089	0.1111	0.0952	0.0543	0	0.2396	0.0161	0.0882	0	0.0556	0.015619	0.125
p37	11	207	0.0278	0.2	0	0.1618	0	0.1277	0.1607	0.25	0	0.3152	0	0.0417	0	0.2353	0	0.0556	0	0.25
p37	12	208	0.4444	0.1	0.3511	0.0882	0.2532	0.0532	0.1161	0.0556	0.3571	0.0217	0.2727	0.1042	0.3871	0.2059	0.14286	0.4444	0.12499	0
p37	13	209	0.0556	0	0	0.0294	0.0065	0.0638	0.0089	0.0417	0	0.0109	0	0.0625	0.0645	0	0	0	0.015619	0
p37	14	210	0	0	0	0	0	0	0.0089	0	0	0	0	0	0	0	0	0	0	0
p37	15	211	0.0556	0	0.0532	0.0294	0.0714	0	0	0.0417	0.0476	0.0109	0	0.0312	0.0968	0	0.17857	0.2222	0.078113	0.0625
p37	16	212	0	0.0333	0	0.0294	0	0.0638	0	0.0972	0.0476	0.0978	0	0.0938	0	0.1176	0	0	0.015619	0.0625
p37	17	213	0	0	0.0106	0.1029	0.026	0.0319	0.0536	0.0417	0	0.0326	0	0.0417	0	0.0294	0.071429	0	0.015609	0
p37	18	214	0	0	0.0213	0.0147	0.026	0	0.0089	0.0278	0.0238	0	0	0	0.0323	0.0294	0	0	0	0.0625
p37	19	215	0.0278	0	0	0	0.026	0	0.125	0.0417	0	0.0109	0	0.0104	0	0	0.035714	0	0	0
p37	20	216	0	0.0333	0.1277	0	0.1623	0.0426	0.1429	0	0.0952	0.0217	0.3182	0	0.0806	0.0294	0.14286	0	0.12502	0
p37	21	217	0	0.1667	0.0213	0.0147	0.0065	0.0957	0.0089	0.0139	0	0	0	0	0.0161	0	0.035714	0.0556	0.031228	0.0625
p37	22	218	0	0.1667	0	0.0882	0.0195	0.0213	0.0089	0.1667	0	0.1739	0.0909	0.2812	0	0	0	0.0556	0.015619	0.0625
p37	23	219	0	0	0	0	0	0	0.0089	0	0	0	0	0	0	0	0	0	0	0
p37	24	221	0	0	0	0.0147	0	0	0	0	0	0	0	0	0	0	0	0	0	0
p37	25	223	0	0	0	0.0588	0	0.0106	0	0.0556	0	0.0435	0	0.0208	0	0	0	0	0	0
p37	26	224	0	0	0	0	0	0.0213	0	0	0	0	0	0	0	0	0	0	0	0
p37	27	232	0	0	0	0.0588	0	0.0213	0	0.0417	0	0.0326	0	0.0104	0	0	0	0	0	0
p37	28	234	0	0	0	0	0	0.0106	0	0	0	0	0	0	0	0	0	0	0	0
p37	29	238	0	0	0	0.0147	0	0.0319	0	0	0	0	0	0	0	0	0	0	0	0
p37	#	samples:	18	15	47	34	77	47	56	36	21	46	11	48	31	17	14	9	32	8
	observed heterozygosity		0.5	0.8	0.8085	0.7353	0.7403	0.6383	0.6786	0.9444	0.7619	0.6739	0.4545	0.6875	0.6452	0.8824	0.9286	0.6667	0.6563	0.75
Locus	Allele#	Size	Pop1 SB	Pop1 BH	Pop2 SN	Pop2 BH	Pop3 SB	Pop3 BH	Pop4 SN	Pop4 BH	Pop5 SB	Pop5 BH	Pop6 SB	Pop6 BH	Pop7 SB	Pop7 BH	Pop8 SB	Pop8 BH	Pop9 SB	Pop9 BH
p04	1	161	0	0	0	0	0.0066	0	0	0	0.0476	0	0	0	0.0286	0	0	0	0	0
p04	2	162	0	0.0714	0	0.0667	0	0	0	0.0641	0	0.0543	0	0.0312	0	0	0	0	0	0.0625
p04	3	163	0	0	0	0	0	0	0	0.0128	0	0	0	0	0	0	0	0	0	0
p04	4	165	0.0667	0.0357	0.0532	0.05	0.0724	0.0521	0.0517	0	0.119	0.0109	0.0909	0.0729	0.0143	0	0	0	0.015619	0
p04	5	167	0.5333	0.1071	0.5106	0.1	0.4474	0.0729	0.3534	0.2179	0.3333	0.163	0.2273	0.1458	0.2143	0	0.4	0	0.21874	0.3125
p04	6	168	0	0	0	0	0	0	0	0.0256	0	0	0	0	0	0	0	0	0	0
p04	7	169	0	0	0	0	0	0	0	0.0641	0	0.0761	0	0	0	0.0312	0	0	0	0
p04	8	170	0	0.1071	0	0.0167	0	0.0104	0	0.0128	0	0.0217	0	0	0	0	0	0.0556	0	0
p04	9	171	0	0	0.0426	0	0.0066	0	0	0.0128	0	0.0217	0.0455	0	0	0	0	0.2222	0.10935	0
p04	10	172	0	0	0	0.05	0	0.0312	0	0.0256	0	0.0435	0	0.0208	0.2143	0	0	0	0	0
p04	11	173	0.2667	0.1429	0.1383	0.35	0.1974	0.3229	0.2845	0.2308	0.2143	0.25	0.2273	0.2604	0.1571	0	0.13333	0	0.32814	0.3125
p04	12	175	0	0.1429	0	0.1833	0.0066	0.1146	0.0086	0.0897	0	0.0978	0	0.0938	0	0.0938	0	0.1111	0	0.0625
p04	13	176	0	0	0	0	0	0	0	0	0	0	0	0	0	0.0625	0	0	0	0
p04	14	177	0.0333	0	0.0532	0.0167	0.0921	0.0521	0.0345	0.0256	0.0238	0.0543	0.1364	0.0312	0.2143	0.0625	0.23333	0.5	0.062503	0.125
p04	15	178	0	0	0	0	0	0	0	0	0	0	0	0	0.0571	0	0	0	0	0
p04	16	179	0.0667	0.0357	0.0745	0.0167	0.0461	0.0625	0.0948	0.1026	0.0952	0.0326	0.0909	0	0.0286	0.0625	0	0	0.078113	0
p04	17	181	0	0.1429	0	0.0667	0	0.1042	0	0.0128	0	0.0761	0	0.0208	0	0.2188	0	0	0	0
p04	18	183	0	0	0	0	0	0	0.0086	0	0.0238	0	0	0	0	0.0625	0.16667	0	0	0
p04	19	184	0	0	0	0.0167	0	0	0	0	0	0	0	0	0	0.0938	0	0	0	0.0625
p04	20	185	0	0	0.0745	0	0.0724	0.0208	0.0603	0.0128	0.0476	0	0	0	0.0143	0.2812	0.033333	0	0.046847	0.0625
p04	21	187	0	0.1071	0.0426	0.0167	0.0329	0.0208	0.0431	0.0641	0.0952	0.0435	0.1364	0.0833	0.0286	0	0	0.1111	0.12498	0
p04	22	189	0.0333	0.0714	0	0.05	0	0.0417	0.0603	0.0256	0	0.0435	0.0455	0.2083	0.0143	0.0312	0.033333	0	0.015609	0
p04	23	191	0	0	0	0	0	0.0104	0	0	0	0	0	0	0.0143	0	0	0	0	0
p04	24	193	0	0.0357	0.0106	0	0.0132	0.0729	0	0	0	0	0	0	0	0	0	0	0	0
p04	25	202	0	0	0	0	0	0.0104	0	0	0	0.0109	0	0.0312	0	0	0	0	0	0
p04	26	205	0	0	0	0	0.0066	0	0	0	0	0	0	0	0	0	0	0	0	0
p04	#	samples:	15	14	47	30	76	48	58	39	21	46	11	48	35	16	15	9	32	8
	observed heterozygosity		0.6	0.9286	0.766	0.7333	0.7105	0.75	0.7414	0.9231	0.8571	0.8696	0.6364	0.875	0.5429	0.75	0.9333	0.7778	0.7813	0.5
Locus	Allele#	Size	Pop1 SB	Pop1 BH	Pop2 SN	Pop2 BH	Pop3 SB	Pop3 BH	Pop4 SN	Pop4 BH	Pop5 SB	Pop5 BH	Pop6 SB	Pop6 BH	Pop7 SB	Pop7 BH	Pop8 SB	Pop8 BH	Pop9 SB	Pop9 BH
p03	1	142	0	0	0	0	0	0	0	0	0	0	0	0	0	0	0	0	0	0.1111
p03	2	143	0.3	0	0.4255	0.1	0.3013	0.117	0.4048	0.0526	0.3095	0.0319	0.4091	0.0426	0.3286	0	0.43333	0.2778	0.37877	0.0556
p03	3	144	0	0	0.0106	0	0	0.0532	0	0.0263	0	0.0426	0	0.0319	0	0	0	0	0	0
p03	4	145	0.225	0	0.1489	0.1167	0.1538	0.0851	0.0556	0.0395	0.2143	0.0532	0.1364	0.0213	0.1286	0	0.1	0	0.16668	0
p03	5	148	0	0.05	0	0.0167	0.0064	0.0213	0	0.0395	0	0.2128	0	0	0	0	0	0	0	0.0556
p03	6	150	0.025	0.05	0	0.0167	0	0	0	0	0	0	0	0	0.0143	0	0	0	0.015145	0
p03	7	152	0.025	0	0	0.0167	0.0128	0.0213	0.0079	0	0.0476	0.0213	0	0	0.0571	0	0.13333	0	0.015145	0
p03	8	154	0	0.1	0	0	0	0	0	0.0263	0	0	0	0	0	0	0	0	0	0
p03	9	156	0	0	0	0	0	0.0106	0.0397	0	0.0476	0.0106	0	0	0.0429	0	0.066667	0	0	0
p03	10	158	0.025	0.35	0.0213	0.1833	0.1346	0.2021	0.0556	0.1579	0.0476	0.1489	0.0455	0.2447	0.0429	0	0	0.0556	0.19692	0.1111
p03	11	159	0	0	0.0106	0	0	0	0	0	0	0	0	0	0	0	0	0	0	0
p03	12	160	0	0	0.0106	0.0167	0.0192	0.0213	0.0556	0.0263	0.0238	0.0106	0	0.0213	0.0143	0	0	0	0	0
p03	13	161	0	0	0	0	0	0	0	0.0132	0	0	0	0	0	0	0	0	0	0
p03	14	162	0	0.15	0.0106	0.05	0	0	0	0.0132	0	0.0319	0.0455	0.0213	0	0	0	0	0	0
p03	15	163	0	0	0	0	0	0	0	0.0132	0	0	0	0	0	0	0	0	0	0
p03	16	164	0.3	0.1	0.2553	0.1833	0.25	0.1064	0.2302	0.2105	0.1429	0.1064	0.1818	0.3723	0.2286	0	0.13333	0.2778	0.090885	0.3333
p03	17	166	0	0.1	0	0.0167	0.0256	0.0851	0.0079	0.0132	0.0238	0.0319	0	0.0532	0.0143	0	0	0	0	0
p03	18	167	0	0	0	0	0	0	0	0.1053	0	0.0319	0	0.0213	0	0	0	0.0556	0	0
p03	19	168	0	0	0	0	0	0.0213	0.0159	0.0658	0	0.0106	0	0.0532	0	0	0	0.1111	0	0.1111
p03	20	170	0	0.05	0	0.1167	0.0385	0.0957	0.0238	0.0658	0.0238	0.1064	0.0909	0.0745	0	0	0.033333	0.1111	0	0.0556
p03	21	171	0	0	0	0	0	0	0	0	0	0.0106	0	0	0	0	0	0	0.030303	0
p03	22	172	0.1	0.05	0.0745	0.0667	0.0256	0.1064	0.0476	0.0263	0.0952	0.0638	0	0.0106	0.0857	0	0.1	0.0556	0.075779	0.1111
p03	23	174	0	0	0.0319	0.0167	0.0064	0	0.0317	0	0	0	0.0909	0	0.0286	0	0	0.0556	0.030273	0
p03	24	176	0	0	0	0.0333	0	0.0532	0.0159	0.0921	0.0238	0.0213	0	0.0213	0	0	0	0	0	0
p03	25	180	0	0	0	0.0333	0	0	0	0	0	0	0	0.0106	0.0143	0	0	0	0	0
p03	26	182	0	0	0	0.0167	0	0	0	0	0	0	0	0	0	0	0	0	0	0.0556
p03	27	186	0	0	0	0	0.0256	0	0	0.0132	0	0	0	0	0	0	0	0	0	0
p03	28	194	0	0	0	0	0	0	0	0	0	0.0532	0	0	0	0	0	0	0	0
p03	29	195	0	0	0	0	0	0	0.0079	0	0	0	0	0	0	0	0	0	0	0
p03	#	samples:	20	10	47	30	78	47	63	38	21	47	11	47	35	0	15	9	33	9
	observed heterozygosity		0.55	0.6	0.8085	0.6333	0.8442	0.8085	0.7937	0.7368	0.9048	0.8511	0.8182	0.6809	0.8571	-	0.8	0.8889	0.6364	0.7778
Locus	Allele#	Size	Pop1 SB	Pop1 BH	Pop2 SN	Pop2 BH	Pop3 SB	Pop3 BH	Pop4 SN	Pop4 BH	Pop5 SB	Pop5 BH	Pop6 SB	Pop6 BH	Pop7 SB	Pop7 BH	Pop8 SB	Pop8 BH	Pop9 SB	Pop9 BH
p70	1	165	0	0.0357	0	0.02	0	0	0	0	0	0	0	0	0	0	0	0	0	0
p70	2	170	0	0	0	0.02	0	0.0319	0	0	0	0.0426	0	0.0213	0	0.0312	0	0	0	0.0556
p70	3	172	0.3333	0	0.5	0	0.4359	0	0.5746	0	0.6429	0	0.6818	0.0213	0.5	0	0.36667	0.0556	0.51517	0.1667
p70	4	173	0.0833	0	0	0	0	0	0	0.0921	0	0	0	0	0	0	0	0	0	0
p70	5	174	0	0	0	0	0	0	0	0	0	0.0213	0	0	0	0	0	0	0	0
p70	6	175	0	0	0	0	0	0.0106	0	0	0	0	0	0	0	0	0	0	0	0
p70	7	176	0	0.1429	0	0.3	0	0.1596	0	0.1974	0	0.2766	0	0.1383	0	0.125	0	0.3889	0	0.0556
p70	8	177	0.0833	0	0	0	0	0	0	0.0263	0	0.0319	0	0.0106	0	0.0312	0	0	0	0
p70	9	178	0.3333	0.5	0.5	0.12	0.5641	0.1383	0.4254	0.1579	0.3571	0.2128	0.3182	0.2128	0.4697	0.0625	0.63333	0.5	0.48483	0.2222
p70	10	179	0	0	0	0	0	0	0	0	0	0	0	0	0.0303	0	0	0	0	0
p70	11	180	0	0.1786	0	0.22	0	0.3298	0	0.1974	0	0.0851	0	0.1383	0	0.0625	0	0	0	0
p70	12	181	0	0.0357	0	0.08	0	0.0957	0	0.1316	0	0.1277	0	0.1277	0	0.125	0	0	0	0.0556
p70	13	182	0	0	0	0	0	0.0106	0	0	0	0	0	0	0	0.0938	0	0	0	0.0556
p70	14	183	0	0.1071	0	0.06	0	0.0957	0	0.0921	0	0.1064	0	0.2234	0	0.0938	0	0	0	0.0556
p70	15	184	0	0	0	0	0	0	0	0	0	0	0	0	0	0.0938	0	0	0	0.0556
p70	16	185	0	0	0	0	0	0	0	0.0132	0	0	0	0	0	0	0	0	0	0
p70	17	186	0	0	0	0.18	0	0.117	0	0.0921	0	0.0745	0	0.1064	0	0.25	0	0.0556	0	0.2778
p70	18	189	0	0	0	0	0	0.0106	0	0	0	0.0213	0	0	0	0.0312	0	0	0	0
p70	19	190	0.1667	0	0	0	0	0	0	0	0	0	0	0	0	0	0	0	0	0
p70	#	samples:	6	14	45	25	78	47	67	38	21	47	11	47	33	16	15	9	33	9
	observed heterozygosity		0.5	0.7857	0.3333	0.92	0.4359	0.7447	0.5224	0.8158	0.3333	0.8511	0.4545	0.8936	0.3939	0.9375	0.6	0.5556	0.5455	0.8889
Locus	Allele#	Size	Pop1 SB	Pop1 BH	Pop2 SN	Pop2 BH	Pop3 SB	Pop3 BH	Pop4 SN	Pop4 BH	Pop5 SB	Pop5 BH	Pop6 SB	Pop6 BH	Pop7 SB	Pop7 BH	Pop8 SB	Pop8 BH	Pop9 SB	Pop9 BH
p46	1	204	0	0.2222	0	0.0185	0	0.1023	0	0.027	0	0.0312	0	0	0	0.0833	0	0	0	0
p46	2	206	0	0	0	0	0	0	0	0	0	0.0312	0	0	0	0	0	0	0	0
p46	3	208	0.1111	0.2778	0.0116	0.0556	0	0.1136	0	0.0541	0	0.1094	0	0.2093	0	0.1389	0	0	0.030291	0
p46	4	209	0	0	0	0	0.007	0	0	0	0	0	0	0	0	0	0	0	0	0
p46	6	210	0.2222	0	0.0349	0.0926	0.0352	0.0341	0.0278	0.0811	0.0588	0.0312	0	0.0233	0.1176	0.0556	0.071421	0	0.060564	0.0625
p46	6	211	0	0	0	0	0.0141	0	0.0278	0	0	0.0469	0.1111	0	0	0	0.17856	0	0.015145	0
p46	7	212	0.1111	0	0.0233	0	0	0	0	0	0	0	0	0.0116	0.0441	0	0	0	0.030303	0
p46	8	213	0	0	0	0	0	0	0	0	0.0882	0	0.1667	0	0	0	0	0	0	0
p46	9	214	0.2222	0	0.4302	0	0.3521	0	0.6111	0	0.3529	0.0781	0.2778	0	0.2206	0	0.14285	0.0556	0.22728	0
p46	10	215	0	0	0	0	0	0	0	0	0	0.0938	0	0	0	0	0	0	0	0
p46	11	216	0	0.0556	0.0116	0.1852	0.0704	0.0682	0.0278	0.1757	0.0882	0.0312	0.1111	0.1744	0.0441	0.0833	0	0	0.10606	0.0625
p46	12	217	0	0	0	0	0.0141	0	0	0	0	0	0	0.0116	0	0	0	0	0	0
p46	13	218	0	0	0.0465	0	0.1056	0	0.0278	0	0.0588	0.0469	0.0556	0	0.0147	0	0	0	0.045479	0.0625
p46	14	219	0	0	0	0	0	0	0	0	0	0.0312	0	0	0	0	0	0	0	0
p46	15	220	0	0	0.0233	0.1296	0.0352	0.0341	0.0556	0.1486	0.0588	0	0.0556	0.0581	0.1176	0	0.035743	0.3889	0	0.0625
p46	16	221	0	0	0.0349	0	0.0141	0	0	0	0	0	0	0	0	0	0	0	0	0
p46	17	222	0	0	0	0.1296	0	0	0	0	0	0.0938	0	0	0	0	0	0	0	0
p46	18	223	0	0	0	0.037	0	0.2159	0	0.027	0	0.0625	0	0.0349	0	0.0556	0	0	0	0
p46	19	224	0.2222	0	0.1628	0	0.2465	0	0.1111	0	0.1765	0.0312	0	0	0.2647	0	0.10714	0	0.31813	0
p46	20	225	0	0	0	0	0	0	0	0	0	0.0938	0	0	0	0	0	0	0	0
p46	21	226	0	0.1667	0.0233	0.0556	0	0.1023	0	0.0946	0.0588	0.0156	0	0.0116	0.0294	0	0.10716	0.2778	0.030303	0.0625
p46	22	227	0	0	0.0698	0	0.0282	0	0	0	0	0	0	0	0	0.0556	0	0	0	0
p46	23	228	0	0	0	0.0185	0.0423	0	0	0.027	0.0588	0	0	0	0.0294	0	0.28569	0.1111	0.090924	0.0625
p46	24	229	0	0	0	0	0	0	0	0	0	0.0312	0	0	0.0441	0.0278	0	0	0	0
p46	25	230	0	0	0	0	0	0	0	0.027	0	0	0	0	0	0	0	0	0	0.0625
p46	26	231	0	0.1111	0	0.0185	0	0.0909	0	0.0811	0	0.0312	0	0.1628	0	0.0833	0	0	0	0
p46	27	232	0	0	0	0	0.0141	0.0341	0	0	0	0	0.1111	0.0465	0	0	0	0.0556	0	0.0625
p46	28	234	0.1111	0	0.1047	0	0	0	0.0278	0.0405	0	0	0.1111	0.0233	0.0147	0	0.071429	0	0.030291	0.0625
p46	29	235	0	0	0	0	0	0	0	0	0	0.0312	0	0	0	0	0	0	0	0
p46	30	236	0	0.1667	0.0233	0.1667	0.0211	0.0795	0	0.1216	0	0	0	0.0581	0.0588	0.1389	0	0	0.015127	0.25
p46	31	237	0	0	0	0	0	0	0	0.0135	0	0	0	0	0	0	0	0	0	0
p46	32	238	0	0	0	0.037	0	0.0114	0	0	0	0	0	0.0349	0	0	0	0.1111	0	0
p46	33	241	0	0	0	0.037	0	0.0114	0	0	0	0	0	0	0	0	0	0	0	0
p46	34	242	0	0	0	0	0	0	0	0	0	0	0	0	0	0.0278	0	0	0	0
p46	35	243	0	0	0	0	0	0	0	0.027	0	0	0	0	0	0	0	0	0	0
p46	36	246	0	0	0	0	0	0.0455	0	0.0135	0	0.0156	0	0.0581	0	0.0833	0	0	0	0
p46	37	251	0	0	0	0	0	0	0	0	0	0.0625	0	0.0116	0	0	0	0	0	0
p46	38	252	0	0	0	0	0	0.0568	0.0833	0.027	0	0	0	0.0698	0	0.0833	0	0	0	0.125
p46	39	254	0	0	0	0	0	0	0	0	0	0	0	0	0	0.0278	0	0	0	0.0625
p46	40	256	0	0	0	0.0185	0	0	0	0.0135	0	0	0	0	0	0.0556	0	0	0	0
p46	#	samples:	9	9	43	27	71	44	36	37	17	32	9	43	34	18	14	9	33	8
	observed heterozygosity		0.2222	0.4444	0.2558	0.5556	0.2676	0.5682	0.1389	0.7027	0.1765	0.2813	0.3333	0.5581	0.3235	0.6111	0.2857	0.7778	0.3333	0.75
Locus	Allele#	Size	Pop1 SB	Pop1 BH	Pop2 SN	Pop2 BH	Pop3 SB	Pop3 BH	Pop4 SN	Pop4 BH	Pop5 SB	Pop5 BH	Pop6 SB	Pop6 BH	Pop7 SB	Pop7 BH	Pop8 SB	Pop8 BH	Pop9 SB	Pop9 BH
p73	1	117	0	0	0	0	0	0	0	0	0	0.0116	0	0	0	0	0	0	0	0
p73	2	119	0	0	0	0	0	0	0	0	0	0.0233	0	0	0	0	0	0	0	0
p73	3	126	0	0	0	0	0	0	0	0	0	0	0	0	0	0	0.033333	0	0	0
p73	4	128	0	0	0.0128	0	0.0192	0	0.0082	0	0	0	0	0	0.0286	0	0	0	0.062475	0
p73	5	131	0	0	0	0	0	0	0	0	0	0.0698	0	0	0	0	0	0	0	0
p73	6	132	0	0	0.0513	0	0.0769	0	0.1393	0	0.1429	0.0349	0.1364	0	0.0429	0	0.033333	0	0.062503	0
p73	7	133	0.0294	0	0	0	0	0	0	0	0	0.0698	0	0	0.0571	0	0	0	0	0
p73	8	134	0	0	0	0.0517	0	0.0521	0	0.0135	0	0	0	0.0417	0	0.0312	0	0.0556	0	0.1111
p73	9	136	0	0	0	0	0	0	0	0	0	0.0698	0	0	0	0	0	0	0	0
p73	10	138	0	0	0.0513	0	0	0	0	0	0	0.0698	0	0	0.0143	0	0	0	0	0
p73	11	140	0.1765	0	0.0769	0	0.1474	0	0.1721	0.0135	0.1429	0.0814	0.1364	0.0208	0.1286	0	0.033333	0	0.17191	0.0556
p73	12	142	0.0588	0	0	0	0	0	0	0.0135	0	0.0465	0	0	0	0	0	0	0.031266	0
p73	13	143	0.0294	0	0	0	0	0	0	0	0	0	0	0	0	0	0	0	0	0
p73	14	144	0.0882	0.1071	0.0641	0.1379	0.0064	0.2083	0.0246	0.1486	0	0.0116	0	0.25	0	0.0625	0.13333	0	0	0
p73	15	146	0.2353	0	0.1154	0.0345	0.2372	0	0.2131	0	0.1429	0.1163	0.2727	0.0104	0.2143	0	0.1	0.1111	0.14064	0
p73	16	148	0.2059	0	0.2179	0.0345	0.2372	0	0.2049	0.0405	0.2857	0.0233	0.3636	0.0104	0.2857	0.0312	0.6	0.0556	0.32811	0.1667
p73	17	150	0.0294	0	0.2821	0.0345	0.1987	0	0.1557	0.0541	0.2857	0.1047	0.0909	0	0.2	0	0.033333	0	0.17191	0.0556
p73	18	152	0.0294	0.3571	0.0256	0.2759	0.0192	0.2083	0.0082	0.2297	0	0	0	0.1042	0	0.3125	0	0.0556	0.015619	0.2222
p73	19	154	0.0294	0	0	0.0517	0.0064	0.0729	0.0164	0.2162	0	0.0581	0	0.0833	0	0.125	0	0	0	0.1111
p73	20	156	0.0294	0.2143	0	0.0862	0	0.1042	0	0.1486	0	0.0465	0	0.0938	0	0.125	0	0.3333	0	0.1667
p73	21	158	0	0.1429	0.0897	0.1552	0.0256	0.1146	0.0574	0.027	0	0.0349	0	0.3021	0.0143	0.1562	0.033333	0.2778	0	0.0556
p73	22	160	0	0	0	0.0517	0	0.125	0	0.027	0	0	0	0.0312	0	0.0312	0	0.1111	0	0.0556
p73	23	164	0	0.0714	0	0	0	0	0	0	0	0.1279	0	0	0	0	0	0	0	0
p73	24	166	0	0.1071	0	0.0862	0	0.1146	0	0.0541	0	0	0	0.0417	0	0.0938	0	0	0	0
p73	25	168	0	0	0	0	0.0256	0	0	0	0	0	0	0	0	0	0	0	0	0
p73	26	170	0.0588	0	0	0	0	0	0	0	0	0	0	0	0	0	0	0	0	0
p73	27	175	0	0	0	0	0	0	0	0.0135	0	0	0	0	0	0.0312	0	0	0	0
p73	28	178	0	0	0	0	0	0	0	0	0	0	0	0	0	0	0	0	0.015619	0
p73	29	180	0	0	0.0128	0	0	0	0	0	0	0	0	0	0.0143	0	0	0	0	0
p73	30	182	0	0	0	0	0	0	0	0	0	0	0	0.0104	0	0	0	0	0	0
p73	#	samples:	17	14	39	29	78	48	61	37	21	43	11	48	35	16	15	9	32	9
	observed heterozygosity		0.6471	0.9286	0.7692	0.6897	0.7895	0.7917	0.7705	0.6757	0.5238	0.4884	0.6364	0.6042	0.8	0.875	0.6	0.8889	0.7188	1
Locus	Allele#	Size	Pop1 SB	Pop1 BH	Pop2 SN	Pop2 BH	Pop3 SB	Pop3 BH	Pop4 SN	Pop4 BH	Pop5 SB	Pop5 BH	Pop6 SB	Pop6 BH	Pop7 SB	Pop7 BH	Pop8 SB	Pop8 BH	Pop9 SB	Pop9 BH
p07	1	222	0.0357	0	0	0	0.0145	0	0.0154	0	0	0	0	0	0.0192	0	0.090918	0	0.045448	0.0625
p07	2	224	0	0	0	0	0	0	0	0	0.0227	0	0	0	0	0	0	0	0	0
p07	3	226	0.5714	0.1429	0.9239	0.0227	0.8478	0.0104	0.7462	0.0658	0.7727	0.0652	0.9615	0.0417	0.7885	0.0882	0.5	0.0556	0.75757	0.1875
p07	4	229	0	0	0.0109	0	0	0	0.0077	0	0	0	0	0	0.0192	0	0	0	0	0
p07	5	230	0	0	0	0	0	0	0.0077	0	0.0227	0	0	0	0	0	0	0	0	0
p07	6	232	0	0	0	0.0227	0	0.0312	0	0	0	0.0435	0	0.0312	0	0	0	0.1667	0	0.125
p07	7	234	0.3571	0.0714	0.0652	0.0909	0.1014	0.0312	0.1769	0.0263	0.1818	0.0435	0.0385	0.0104	0.1731	0.1765	0.40908	0.2778	0.19698	0.3125
p07	8	235	0.0357	0	0	0.0455	0.029	0.125	0.0077	0.0789	0	0.0109	0	0.0104	0	0.0588	0	0	0	0
p07	9	236	0	0.75	0	0.5682	0.0072	0.5729	0.0308	0.3947	0	0.5543	0	0.375	0	0.2941	0	0.3333	0	0.1875
p07	10	237	0	0.0357	0	0.1818	0	0.1354	0	0.0921	0	0.1413	0	0.2292	0	0.0588	0	0	0	0.125
p07	11	238	0	0	0	0.0227	0	0	0	0.0789	0	0.0326	0	0.0104	0	0.1176	0	0	0	0
p07	12	239	0	0	0	0	0	0.0521	0.0077	0.1316	0	0.0435	0	0.1042	0	0.1176	0	0	0	0
p07	13	240	0	0	0	0	0	0.0312	0	0.0658	0	0.0543	0	0.1875	0	0.0588	0	0	0	0
p07	14	241	0	0	0	0	0	0.0104	0	0	0	0	0	0	0	0	0	0	0	0
p07	15	242	0	0	0	0.0455	0	0	0	0.0658	0	0.0109	0	0	0	0.0294	0	0.1667	0	0
p07	#	samples:	14	14	46	22	69	48	65	38	22	46	13	48	26	17	11	9	33	8
	observed heterozygosity		0.5714	0.4286	0.0652	0.5	0.2899	0.4583	0.3538	0.6579	0.2727	0.6304	0.0769	0.6042	0.3462	0.8824	0.3636	0.8889	0.2727	0.875
Locus	Allele#	Size	Pop1 SB	Pop1 BH	Pop2 SN	Pop2 BH	Pop3 SB	Pop3 BH	Pop4 SN	Pop4 BH	Pop5 SB	Pop5 BH	Pop6 SB	Pop6 BH	Pop7 SB	Pop7 BH	Pop8 SB	Pop8 BH	Pop9 SB	Pop9 BH
p80	1	178	0	0	0	0	0	0	0.0238	0	0	0	0	0	0	0	0	0	0	0
p80	2	179	0.0263	0	0	0	0	0	0	0	0	0	0	0	0	0	0	0	0	0
p80	3	197	0	0	0	0.0588	0	0.0532	0	0.0417	0	0.0217	0	0.0444	0	0.1176	0	0.2222	0	0
p80	4	199	0	0.0938	0	0.1471	0	0.1489	0	0.125	0	0.163	0	0.1111	0	0.1471	0	0	0	0
p80	5	201	0	0.2188	0	0.1324	0.0127	0.1596	0	0.2639	0	0.1087	0	0.1	0	0.0882	0	0.1667	0	0.1875
p80	6	203	0.3947	0	0.3913	0.1029	0.4557	0.0532	0.5119	0.1528	0.5476	0.0543	0.7273	0.0333	0.5893	0.0588	0.3	0.0556	0.45313	0.125
p80	7	205	0.4211	0.0938	0.4783	0	0.4051	0	0.3452	0.0417	0.3571	0.1087	0.1818	0.0444	0.2857	0.0882	0.6	0.2778	0.34373	0.125
p80	8	207	0.0789	0.2188	0.0978	0.4265	0.057	0.5532	0.0714	0.1806	0.0476	0.3696	0	0.4778	0.0179	0.2647	0.066667	0.2222	0.12499	0.5
p80	9	209	0.0789	0.1562	0.0326	0.1176	0.057	0	0.0357	0.1806	0.0476	0.1304	0.0909	0.1444	0.1071	0.1176	0.033333	0	0.078147	0.0625
p80	10	211	0	0.0312	0	0	0	0.0213	0	0.0139	0	0.0326	0	0	0	0.0294	0	0.0556	0	0
p80	11	213	0	0.1875	0	0.0147	0.0127	0.0106	0.0119	0	0	0.0109	0	0.0444	0	0.0882	0	0	0	0
p80	#	samples:	19	16	46	34	79	47	42	36	21	46	11	45	28	17	15	9	32	8
	observed heterozygosity		0.6842	0.875	0.6304	0.7647	0.6282	0.6809	0.6429	0.9444	0.5714	0.8261	0.3636	0.4222	0.5	0.9412	0.4667	0.8889	0.6875	0.875
Locus	Allele#	Size	Pop1 SB	Pop1 BH	Pop2 SN	Pop2 BH	Pop3 SB	Pop3 BH	Pop4 SN	Pop4 BH	Pop5 SB	Pop5 BH	Pop6 SB	Pop6 BH	Pop7 SB	Pop7 BH	Pop8 SB	Pop8 BH	Pop9 SB	Pop9 BH
p16	1	284	0	0.0333	0	0	0	0	0	0	0	0	0	0	0	0	0	0	0	0
p16	2	289	0	0	0	0	0	0	0	0	0	0.08	0	0	0	0	0	0	0	0
p16	3	292	0	0	0	0.0132	0.0067	0	0	0	0	0	0.0417	0	0	0	0	0	0.015127	0
p16	4	293	0	0	0	0	0	0	0	0	0	0.12	0	0	0	0	0	0	0	0
p16	5	295	0	0.0333	0	0.0395	0	0.0625	0	0.027	0	0	0	0.0326	0	0	0	0	0	0.125
p16	6	297	0	0.0333	0	0	0	0	0	0	0	0	0	0	0	0	0	0	0	0
p16	7	299	0	0	0	0.0526	0	0	0	0	0	0	0	0.0217	0	0	0	0	0	0
p16	8	300	0.0588	0	0.0667	0	0.08	0.0104	0.0357	0	0.025	0.26	0.0417	0	0.0455	0	0.1	0	0.10608	0
p16	9	301	0.1176	0.2333	0.0111	0.3289	0	0.3646	0	0.2297	0	0.1	0.0417	0.25	0	0	0.066667	0.1875	0	0.125
p16	10	302	0.8235	0	0.9111	0	0.9067	0.0938	0.9643	0.1757	0.975	0.38	0.8333	0.0435	0.9545	0	0.83333	0.1875	0.87874	0.4375
p16	11	303	0	0.4	0.0111	0.4079	0.0067	0.2396	0	0.3243	0	0.02	0	0.1848	0	0	0	0.0625	0	0.1875
p16	12	304	0	0.1	0	0.1053	0	0.1458	0	0.1622	0	0	0	0.25	0	0	0	0.5	0	0
p16	13	305	0	0	0	0.0263	0	0.0104	0	0	0	0	0	0	0	0	0	0	0	0.0625
p16	14	308	0	0	0	0	0	0.0208	0	0	0	0	0	0.0217	0	0	0	0	0	0
p16	15	309	0	0	0	0	0	0	0	0	0	0.04	0	0	0	0	0	0	0	0
p16	16	310	0	0	0	0.0263	0	0.0104	0	0.0135	0	0	0	0.1196	0	0	0	0	0	0
p16	17	312	0	0.1667	0	0	0	0	0	0	0	0	0	0	0	0	0	0	0	0
p16	18	313	0	0	0	0	0	0.0104	0	0	0	0	0	0	0	0	0	0	0	0
p16	19	314	0	0	0	0	0	0.0312	0	0.0676	0	0	0.0417	0.0761	0	0	0	0.0625	0	0.0625
p16	#	samples:	17	15	45	38	75	48	56	37	20	25	12	46	33	0	15	8	33	8
	observed heterozygosity		0.75	0.875	0.8261	0.7813	0.8659	0.875	0.7931	0.7632	0.9048	0.8723	1	0.8936	0.7647	1	0.8667	0.625	0.8182	1
Locus	Allele#	Size	Pop1 SB	Pop1 BH	Pop2 SN	Pop2 BH	Pop3 SB	Pop3 BH	Pop4 SN	Pop4 BH	Pop5 SB	Pop5 BH	Pop6 SB	Pop6 BH	Pop7 SB	Pop7 BH	Pop8 SB	Pop8 BH	Pop9 SB	Pop9 BH
p66	1	190	0	0.0312	0	0.0156	0.0061	0.0104	0.0172	0	0	0	0	0	0.0147	0	0	0	0	0
p66	2	192	0.075	0.125	0.1522	0.0781	0.1037	0.1562	0.0776	0.0132	0.0714	0.0319	0.2273	0.117	0.0147	0.0938	0.1	0	0.015145	0.1111
p66	4	196	0	0.125	0	0.0156	0	0	0	0	0	0	0	0	0	0	0	0	0	0
p66	5	198	0	0	0.0217	0	0	0	0	0	0	0	0	0	0	0	0	0	0	0
p66	6	200	0	0	0.0109	0	0.0183	0	0	0	0	0	0.0455	0	0.0147	0	0	0	0.030303	0
p66	7	201	0.025	0	0	0.0312	0	0	0	0	0	0.0106	0	0	0	0.0938	0	0	0	0.0556
p66	8	203	0	0	0	0	0	0	0	0	0	0	0	0	0	0.0938	0	0	0	0
p66	9	210	0	0	0	0	0	0	0.0259	0	0	0	0	0	0.0147	0	0	0	0.030291	0
p66	10	212	0.15	0.0625	0.1196	0.0312	0.1829	0.0104	0.0862	0.0263	0.2143	0.0426	0.0909	0.0319	0.1765	0.0312	0.033333	0	0.090885	0
p66	12	220	0	0	0	0	0	0.0104	0	0	0	0.0106	0	0	0	0	0	0	0	0
p66	13	222	0	0	0	0.0312	0	0.0417	0	0	0	0.0319	0	0.0426	0	0	0	0	0	0
p66	14	224	0	0	0	0	0.0061	0	0	0	0	0	0	0	0	0	0	0	0	0
p66	15	227	0	0	0	0	0	0	0	0	0	0	0	0	0	0	0	0	0	0.0556
p66	16	228	0	0	0.0109	0	0.0122	0	0.0086	0	0.0238	0	0	0	0	0	0.1	0	0.015127	0
p66	17	230	0	0	0	0.0312	0	0	0	0.0263	0	0.0213	0	0	0	0	0	0	0	0
p66	18	232	0.125	0.0312	0.0217	0	0.0671	0.0208	0.0172	0.0263	0.0476	0.0426	0	0.0426	0.0441	0.0938	0.033333	0	0.030273	0.0556
p66	19	234	0.025	0.0625	0.0109	0.1094	0.0488	0.1667	0.0517	0.3553	0.0238	0.1915	0.0909	0.1915	0.0735	0.0938	0.033333	0	0.090879	0.1111
p66	20	236	0	0.0938	0.0652	0.2188	0.0854	0.1771	0.1207	0.1447	0.0238	0.1702	0.0909	0.0851	0.0294	0.0938	0.066667	0.25	0.060582	0.1111
p66	21	237	0	0	0	0	0	0	0	0	0	0	0	0.0106	0	0	0	0	0	0
p66	22	238	0.35	0.4062	0.1957	0.3125	0.25	0.1875	0.3966	0.25	0.3571	0.2021	0.3182	0.2553	0.3824	0.1562	0.13333	0.5625	0.37874	0.2778
p66	23	240	0.05	0	0.1957	0.0156	0.0793	0.0417	0.0776	0.0789	0.119	0.0532	0	0.0745	0.1029	0.0312	0.2	0	0	0.1667
p66	24	242	0.05	0.0312	0.0543	0.0625	0.0366	0.0417	0.0431	0.0789	0.0714	0.1596	0.0909	0.1064	0.0441	0.1875	0.26667	0.1875	0.075709	0.0556
p66	25	244	0.125	0.0312	0.0435	0	0.0793	0	0.069	0	0	0	0.0455	0.0106	0.0441	0	0	0	0.030273	0
p66	26	246	0.025	0	0.0109	0.0156	0.0183	0.0833	0	0	0.0476	0.0213	0	0.0213	0.0294	0	0.033333	0	0.15149	0
p66	27	248	0	0	0.087	0.0312	0.0061	0.0521	0.0086	0	0	0.0106	0	0.0106	0.0147	0.0312	0	0	0	0
p66	#	samples:	20	16	46	32	82	48	58	38	21	47	11	47	34	16	15	8	33	9
	observed heterozygosity		0.875	0.75	0.7813	0.8261	0.875	0.8659	0.7632	0.7931	0.8723	0.9048	0.8936	1	1	0.7647	0.625	0.8667	1	0.8182
Locus	Allele#	Size	Pop1 SB	Pop1 BH	Pop2 SN	Pop2 BH	Pop3 SB	Pop3 BH	Pop4 SN	Pop4 BH	Pop5 SB	Pop5 BH	Pop6 SB	Pop6 BH	Pop7 SB	Pop7 BH	Pop8 SB	Pop8 BH	Pop9 SB	Pop9 BH
p11	1	268	0	0	0	0.0517	0	0.117	0	0.125	0	0.0319	0	0.0638	0	0.1471	0	0	0	0
p11	2	270	0	0	0	0.0172	0	0	0	0	0	0.0638	0	0.0319	0	0.0294	0	0.2222	0	0
p11	3	272	0.0294	0	0	0.0172	0.0724	0.0213	0	0.0139	0	0	0.0455	0	0	0	0.10714	0	0.0588	0
p11	4	276	0	0	0.0227	0	0.0066	0.0106	0.0545	0.0417	0.0227	0.0106	0.0909	0	0.0185	0	0	0	0	0
p11	5	277	0	0	0	0	0	0.0106	0	0.0278	0	0.0106	0	0	0	0	0	0	0	0
p11	6	278	0	0	0	0	0	0	0	0	0	0	0	0.0106	0	0	0	0	0	0
p11	7	280	0	0	0	0	0.0132	0	0	0.0139	0	0	0	0	0.0185	0.0294	0	0	0	0
p11	8	282	0	0	0.0114	0.1552	0.0132	0	0.0273	0	0.0227	0.0319	0	0.0745	0	0.0588	0.071429	0.1667	0.0294	0
p11	9	284	0.0588	0.1667	0.0341	0.1034	0.1053	0.1383	0.0182	0.0278	0.1364	0.0532	0	0.117	0.0185	0.1176	0	0	0.0882	0.1111
p11	10	286	0	0	0.1591	0	0.0132	0.0106	0.0818	0	0.0909	0.0213	0.0455	0.0319	0.0185	0	0.17857	0	0.0294	0
p11	11	288	0.0294	0.0333	0.0568	0.1379	0.0789	0.0851	0.0182	0.0694	0.0227	0.0213	0.0909	0.1064	0	0.0588	0.071429	0	0.1176	0.0556
p11	12	290	0.0294	0	0	0.0345	0	0.0532	0	0.0833	0	0.1064	0.0455	0.0319	0	0.0882	0	0	0.0294	0.0556
p11	13	292	0	0.0333	0	0.1034	0.0066	0.0532	0.0091	0.0694	0	0.0851	0.0455	0.3191	0	0.0588	0	0.1667	0	0
p11	14	293	0	0	0.0227	0	0	0	0	0	0	0	0	0.0106	0	0	0	0	0	0
p11	15	294	0.3824	0.0667	0.1023	0.0172	0.0921	0.0638	0.1364	0.0139	0.0909	0.0213	0.1364	0.0213	0.1667	0.0294	0.32143	0	0.0588	0.1667
p11	16	296	0.0294	0.2	0.0568	0.0517	0.0526	0.0106	0.0818	0.1389	0.0455	0.1064	0	0.0851	0.0556	0.0882	0	0.0556	0.0882	0.1111
p11	17	298	0.0588	0.2	0.0227	0.1034	0.0658	0.1702	0.1	0.0972	0.0909	0.1596	0	0.0106	0.0926	0.1176	0.071429	0.1667	0	0.1667
p11	18	300	0.2647	0.1333	0.3864	0.0862	0.2303	0.117	0.4	0.0972	0.25	0.0957	0.3182	0.0106	0.5741	0.0588	0.17857	0.1111	0.3824	0.1111
p11	19	301	0	0	0	0	0.0066	0	0	0	0	0	0	0	0	0	0	0	0	0
p11	20	302	0.0882	0.0667	0.0909	0.0345	0.2039	0.0106	0.0545	0.0417	0.2273	0.0426	0.1818	0	0.037	0.0294	0	0	0.0294	0.0556
p11	21	303	0	0	0	0	0	0.0106	0	0.0278	0	0.0106	0	0	0	0	0	0	0	0
p11	22	304	0	0	0.0114	0.0862	0.0066	0.1064	0.0182	0.1111	0	0.0851	0	0.0745	0	0.0294	0	0.1111	0.0294	0.1111
p11	23	305	0	0	0	0	0	0.0106	0	0	0	0	0	0	0	0	0	0	0	0
p11	24	306	0.0294	0.1	0	0	0.0263	0	0	0	0	0.0426	0	0	0	0.0588	0	0	0	0.0556
p11	25	308	0	0	0.0227	0	0.0066	0	0	0	0	0	0	0	0	0	0	0	0.0294	0
p11	26	310	0	0	0	0	0	0	0	0	0	0	0	0	0	0	0	0	0.0294	0
p11	#	samples:	17	15	44	29	76	47	55	36	22	47	11	47	27	17	14	9	33	9
	observed heterozygosity		0.7647	0.6667	0.7727	0.8966	0.8421	0.8936	0.7636	0.8889	0.6818	0.8085	0.6364	0.9362	0.6296	1	0.7857	0.8889	0.9091	0.8889
Locus	Allele#	Size	Pop1 SB	Pop1 BH	Pop2 SN	Pop2 BH	Pop3 SB	Pop3 BH	Pop4 SN	Pop4 BH	Pop5 SB	Pop5 BH	Pop6 SB	Pop6 BH	Pop7 SB	Pop7 BH	Pop8 SB	Pop8 BH	Pop9 SB	Pop9 BH
p29	1	187	0.0882	0	0.1705	0.0345	0.2812	0.0625	0.1667	0.0263	0.2381	0.0106	0.2273	0.1354	0.2258	0.0294	0.16667	0	0.22415	0.2857
p29	2	189	0	0	0	0	0	0	0	0.0132	0	0	0	0	0	0	0	0	0	0
p29	3	191	0.3824	0.0333	0.0795	0.1034	0.125	0.0104	0.2018	0.0526	0.119	0.0426	0.2273	0	0.1935	0.1176	0.16667	0	0.11723	0.0714
p29	4	193	0	0.1667	0	0.3276	0.0063	0.3125	0	0.3553	0.0238	0.3404	0	0.2188	0.0161	0.2353	0	0.4375	0.034469	0.2143
p29	5	194	0	0.0333	0	0.0172	0	0	0	0.0263	0	0	0	0.0312	0	0.0294	0	0	0	0
p29	6	195	0.0294	0.1	0.0682	0.0172	0.0125	0	0.0263	0	0.0238	0	0	0.125	0	0.0588	0	0	0	0
p29	7	196	0	0	0	0	0	0.0208	0	0	0	0	0	0	0	0	0	0	0	0
p29	8	197	0.1471	0.1333	0.1136	0.1207	0.1688	0.0833	0.2018	0.1316	0.1429	0.1064	0.1818	0.0417	0.2742	0.1765	0.16667	0.1875	0.048248	0
p29	9	198	0	0	0	0	0	0.0208	0	0	0	0	0	0	0	0	0	0	0	0
p29	10	199	0.0588	0.3667	0.0114	0.1379	0.0375	0.2083	0.0439	0.2105	0	0.2872	0.0455	0.1562	0.0484	0.0588	0.033333	0	0.065483	0.2857
p29	11	201	0	0.0667	0.0455	0.0345	0	0.0312	0.0175	0.0526	0	0.0532	0	0.0833	0	0.0294	0	0	0	0.0714
p29	12	203	0	0.0333	0	0	0.0125	0.0104	0.0175	0	0.0714	0.0213	0	0.0104	0.0161	0	0	0	0	0
p29	13	205	0.0882	0	0.2273	0.1207	0.1812	0.0938	0.1228	0.0263	0.2143	0.0638	0.2273	0.0208	0.0806	0	0.23333	0.0625	0.39314	0
p29	14	207	0	0.0333	0	0.0172	0	0.0208	0.0088	0.0921	0	0	0	0	0	0	0	0	0	0
p29	15	209	0	0	0.0114	0.0172	0.0125	0.0104	0	0	0.0476	0.0106	0	0	0	0.1765	0.066667	0	0	0
p29	16	211	0.1471	0.0333	0.1705	0	0.1	0.0104	0.1228	0	0.119	0.0426	0.0455	0.0104	0.0806	0	0.16667	0	0.075848	0
p29	17	213	0	0	0	0.0517	0.0063	0.0833	0	0.0132	0	0.0213	0	0.1458	0	0.0294	0	0	0	0
p29	18	215	0.0294	0	0.1023	0	0.0563	0.0208	0.0702	0	0	0	0.0455	0	0.0645	0	0	0.3125	0.0276	0
p29	19	217	0.0294	0	0	0	0	0	0	0	0	0	0	0	0	0	0	0	0	0
p29	20	219	0	0	0	0	0	0	0	0	0	0	0	0	0	0	0	0	0.013779	0.0714
p29	21	223	0	0	0	0	0	0	0	0	0	0	0	0.0208	0	0.0588	0	0	0	0
p29	#	samples:	17	15	44	29	80	48	57	38	21	47	11	48	31	17	15	8	32	7
	observed heterozygosity		0.8235	0.5333	0.7273	0.8621	0.6625	0.625	0.8246	0.7632	0.8095	0.7872	0.9091	0.7708	0.8387	0.7059	0.8	0.375	0.6563	0.7143
Locus	Allele#	Size	Pop1 SB	Pop1 BH	Pop2 SN	Pop2 BH	Pop3 SB	Pop3 BH	Pop4 SN	Pop4 BH	Pop5 SB	Pop5 BH	Pop6 SB	Pop6 BH	Pop7 SB	Pop7 BH	Pop8 SB	Pop8 BH	Pop9 SB	Pop9 BH
p25	1	205	0	0	0	0	0	0	0	0	0	0.0541	0	0	0	0	0	0	0	0
p25	2	211	0	0	0	0	0	0	0	0	0	0.0946	0	0	0	0	0	0	0	0
p25	3	217	0	0	0	0	0	0	0	0	0	0.0405	0	0	0	0	0	0	0	0
p25	4	218	0	0	0	0	0	0	0	0	0	0	0	0	0	0	0	0	0.016103	0
p25	5	220	0	0.0357	0	0	0	0	0	0	0	0.1622	0	0	0	0	0	0	0	0
p25	6	221	0	0	0	0	0	0	0	0	0	0.0135	0	0	0	0	0	0	0	0
p25	7	222	0.5556	0.1071	0.5222	0.2857	0.6234	0.0532	0.6091	0.1143	0.5714	0	0.5	0.0543	0.6538	0.2	0.76925	0.2778	0.80644	0.25
p25	8	223	0	0	0	0.0714	0.0065	0.1489	0	0.0714	0	0.0405	0	0.0109	0	0.0667	0	0	0	0
p25	9	225	0	0.0357	0	0.3571	0	0.1489	0	0.1286	0	0.027	0	0.0326	0	0.1667	0	0	0	0
p25	10	226	0	0.0357	0	0	0	0	0	0	0	0	0	0	0	0	0	0	0	0.1875
p25	11	227	0	0.1429	0	0	0	0.0106	0	0.0143	0	0.0135	0	0.0435	0	0	0	0.2222	0	0
p25	12	228	0	0	0	0	0	0	0	0	0	0.0405	0	0	0	0	0	0	0	0
p25	13	229	0	0	0	0	0	0	0	0	0	0	0	0.0109	0	0	0	0	0	0
p25	14	230	0	0	0	0	0	0	0	0	0	0	0	0	0	0.0667	0	0	0	0
p25	15	231	0	0.1071	0	0	0	0.0106	0	0	0	0.1892	0	0	0	0	0	0	0	0
p25	16	232	0	0	0	0	0	0	0	0	0	0.027	0	0	0	0	0	0	0	0
p25	17	233	0	0.3214	0	0.2857	0	0.2553	0	0.1714	0	0.0946	0	0.2826	0	0.2667	0	0.0556	0	0
p25	18	234	0.0278	0	0.1	0	0.0714	0	0.0182	0	0.0714	0.027	0.1818	0	0.0192	0	0	0.0556	0	0.125
p25	19	235	0.1111	0	0	0	0.0065	0	0.0182	0.0714	0	0	0	0	0	0	0	0	0	0.0625
p25	20	236	0	0.0357	0	0	0	0	0	0	0	0.0135	0	0.0109	0	0	0	0	0	0
p25	21	237	0	0	0	0	0	0.0106	0	0.0429	0	0	0	0.0217	0	0	0	0	0	0
p25	22	238	0.0556	0	0.0778	0	0	0	0	0	0	0.027	0	0	0.0192	0	0	0	0	0
p25	23	239	0	0	0	0	0	0	0.0182	0	0	0	0	0	0	0	0	0	0	0
p25	24	242	0	0	0.0111	0	0	0	0	0	0	0.0135	0	0	0	0	0	0	0	0
p25	25	243	0.1944	0	0.0889	0	0.1429	0.0106	0.1182	0.0429	0.2619	0	0.0455	0.087	0.1346	0.0333	0.23075	0	0.12905	0.0625
p25	26	244	0	0.0357	0	0	0	0	0	0	0	0	0	0	0	0	0	0	0	0
p25	27	245	0	0	0	0	0.0065	0.0106	0	0	0	0.0135	0	0	0	0.0667	0	0	0	0
p25	28	247	0	0	0	0	0	0	0	0.0286	0	0.027	0	0.0761	0	0	0	0	0	0.0625
p25	29	248	0	0	0	0	0	0	0	0	0	0.027	0	0	0	0	0	0	0	0
p25	30	250	0	0.0357	0	0	0	0.0745	0	0.1286	0	0	0	0.0326	0	0.0333	0	0	0	0
p25	31	251	0	0	0	0	0	0.0213	0	0.0429	0	0	0	0.0109	0	0	0	0	0	0
p25	32	252	0	0	0	0	0	0	0.0182	0	0	0	0	0	0	0	0	0	0	0
p25	33	254	0	0.0357	0.2	0	0.1234	0.0213	0.2	0.0143	0.0952	0.0135	0.2727	0	0.1731	0.0667	0	0	0.048413	0.25
p25	34	255	0	0.0714	0	0	0	0.0426	0	0.0143	0	0	0	0	0	0.0333	0	0.3333	0	0
p25	35	256	0	0	0	0	0.013	0.1489	0	0.0571	0	0	0	0.087	0	0	0	0	0	0
p25	36	257	0	0	0	0	0.0065	0	0	0	0	0	0	0	0	0	0	0	0	0
p25	37	258	0	0	0	0	0	0	0	0.0429	0	0	0	0.0109	0	0	0	0.0556	0	0
p25	38	260	0	0	0	0	0	0	0	0	0	0.0405	0	0	0	0	0	0	0	0
p25	39	261	0	0	0	0	0	0	0	0	0	0	0	0.0217	0	0	0	0	0	0
p25	40	262	0	0	0	0	0	0.0213	0	0.0143	0	0	0	0.2065	0	0	0	0	0	0
p25	41	263	0.0556	0	0	0	0	0	0	0	0	0	0	0	0	0	0	0	0	0
p25	42	266	0	0	0	0	0	0.0106	0	0	0	0	0	0	0	0	0	0	0	0
p25	#	samples:	18	14	45	7	77	47	55	35	21	37	11	46	26	15	13	9	31	8
	observed heterozygosity		0.3333	0.7143	0.3778	0.4286	0.2597	0.4468	0.1455	0.4571	0.2381	0.2703	0.1818	0.2391	0.1923	0.5333	0	0.6667	0.1613	0.5
Locus	Allele#	Size	Pop1 SB	Pop1 BH	Pop2 SN	Pop2 BH	Pop3 SB	Pop3 BH	Pop4 SN	Pop4 BH	Pop5 SB	Pop5 BH	Pop6 SB	Pop6 BH	Pop7 SB	Pop7 BH	Pop8 SB	Pop8 BH	Pop9 SB	Pop9 BH
p50	1	144	0	0	0	0	0.0061	0	0	0	0	0	0	0	0.0161	0	0	0	0	0
p50	2	151	0.0263	0.0333	0	0.0143	0	0.1277	0	0.0278	0	0.0543	0	0.0109	0.0645	0.0938	0	0	0	0
p50	3	152	0	0	0	0	0	0	0	0	0	0	0	0	0	0	0	0	0.031266	0
p50	4	153	0	0	0	0	0	0.0426	0	0.0278	0	0	0.0417	0	0	0.0625	0	0	0	0
p50	5	154	0	0	0	0	0	0	0	0	0	0	0	0	0	0	0.033333	0	0	0
p50	6	155	0	0	0.0319	0.0143	0	0.0106	0.0111	0.0139	0	0.0109	0	0	0.0161	0.0312	0	0	0.015609	0
p50	7	156	0.0526	0.0333	0.3191	0.1286	0.2866	0.0957	0.3111	0.0417	0.2857	0.087	0.25	0.0217	0.0968	0.1875	0.23333	0.0625	0	0.0556
p50	8	157	0.1842	0.1333	0.0638	0.0714	0.0549	0.0532	0.0556	0.125	0.0714	0.0435	0.0833	0.1739	0.0806	0.0312	0.13333	0.0625	0.14063	0.1667
p50	9	158	0.0526	0.1333	0.0532	0.2	0.122	0.0532	0.1	0.1389	0.1667	0.1196	0.125	0.0543	0.0806	0.0625	0	0	0.062466	0.0556
p50	10	159	0.1579	0	0.117	0	0.1098	0	0.1111	0	0.2143	0.0217	0.1667	0	0.1935	0	0.033333	0	0	0
p50	11	160	0	0.1333	0	0.1286	0	0.1915	0.0333	0.0972	0	0.1413	0	0.0543	0	0.0312	0	0.125	0	0.2222
p50	12	161	0.2368	0.2	0.1809	0.3143	0.0976	0.1277	0.1111	0.1944	0.0476	0.3043	0.125	0.2935	0.1452	0.1875	0.16667	0.4375	0.21874	0.2778
p50	13	162	0	0.1	0	0.0286	0	0.0319	0	0.0972	0	0.0652	0	0.0435	0.0161	0.0938	0.066667	0	0	0.0556
p50	14	163	0.0263	0	0.0106	0	0.0061	0.0426	0.0556	0	0	0	0	0.0217	0.0161	0	0	0.125	0	0
p50	15	164	0.0789	0	0.0319	0.0143	0.0732	0.0213	0.0556	0.0694	0.0238	0.0109	0.0833	0.1739	0.0806	0.0312	0.033333	0	0.062494	0
p50	16	165	0	0.0333	0	0	0	0.0106	0	0	0	0.0109	0	0.0109	0	0.0312	0	0	0	0
p50	17	166	0.0263	0	0	0	0	0	0	0	0	0.0109	0.0417	0	0	0	0	0	0	0
p50	18	167	0	0	0	0	0.0366	0	0.0111	0	0	0	0	0	0	0	0	0.1875	0.062503	0.0556
p50	19	168	0.0789	0.2	0.0426	0.0286	0.128	0.0851	0.1222	0.0556	0.1905	0	0.0833	0.0543	0.1613	0.0625	0.26667	0	0.21873	0.0556
p50	20	169	0.0789	0	0.1489	0	0.061	0	0.0222	0	0	0	0	0	0.0323	0	0.033333	0	0.15623	0
p50	21	170	0	0	0	0.0571	0.0122	0.1064	0	0.1111	0	0.1196	0	0.087	0	0.0938	0	0	0.015619	0.0556
p50	22	174	0	0	0	0	0	0	0	0	0	0	0	0	0	0	0	0	0.015619	0
p50	23	176	0	0	0	0	0.0061	0	0	0	0	0	0	0	0	0	0	0	0	0
p50	#	samples:	19	15	47	35	82	47	45	36	21	46	12	46	31	16	15	8	32	9
	observed heterozygosity		0.7368	1	0.8085	0.5714	0.7805	0.5745	0.6667	0.8056	0.8571	0.8261	0.6667	0.8478	0.8065	0.8125	0.6667	0.875	0.7188	0.8889
Locus	Allele#	Size	Pop1 SB	Pop1 BH	Pop2 SN	Pop2 BH	Pop3 SB	Pop3 BH	Pop4 SN	Pop4 BH	Pop5 SB	Pop5 BH	Pop6 SB	Pop6 BH	Pop7 SB	Pop7 BH	Pop8 SB	Pop8 BH	Pop9 SB	Pop9 BH
--------	-------	----	------	------	------	------	------	------	------	------	------	------	------	------	------	------	------	------	------	------
p60	1	134	0	0	0	0	0	0	0	0	0.05	0	0	0	0	0	0	0	0	0
p60	2	146	0	0.1071	0	0	0	0	0	0	0	0	0	0	0	0	0	0	0	0
p60	3	154	0.7647	0.5	0.6818	0.3889	0.7821	0.625	0.6017	0.375	0.55	0.4889	0.5	0.4674	0.6333	0.4333	0.64286	0.1667	0.56456	0.7143
p60	4	156	0.2353	0.3929	0.3182	0.6111	0.2179	0.375	0.3983	0.625	0.4	0.5111	0.5	0.5326	0.3667	0.5667	0.32143	0.8333	0.43544	0.2857
p60	5	164	0	0	0	0	0	0	0	0	0	0	0	0	0	0	0.035714	0	0	0
p60	#	samples:	17	14	44	18	78	44	59	32	20	45	11	46	30	15	14	9	31	7
			0.4706	0.7143	0.5909	0.4444	0.3333	0.2955	0.5932	0.6875	0.55	0.4	0.4545	0.5	0.6	0.4667	0.2857	0.3333	0.6129	0.2857
Locus	Allele#	Size	Pop1 SB	Pop1 BH	Pop2 SN	Pop2 BH	Pop3 SB	Pop3 BH	Pop4 SN	Pop4 BH	Pop5 SB	Pop5 BH	Pop6 SB	Pop6 BH	Pop7 SB	Pop7 BH	Pop8 SB	Pop8 BH	Pop9 SB	Pop9 BH
p18	1	281	0	0	0	0	0.0067	0	0	0	0	0	0	0	0	0	0	0	0	0
p18	2	283	0	0	0	0	0	0	0.0278	0	0	0	0	0	0.0172	0	0	0	0	0
p18	3	285	0	0	0	0	0	0	0.1019	0	0	0	0	0	0	0	0	0	0	0
p18	4	286	0.1053	0	0.1087	0	0.0667	0	0	0	0.125	0.0106	0.1	0	0.0345	0	0.1	0	0.078122	0
p18	6	289	0	0	0	0	0.02	0	0.0185	0	0.0417	0	0	0	0.0172	0	0	0	0.015609	0
p18	7	290	0	0	0	0	0	0	0.0278	0	0	0	0	0	0	0	0	0	0	0
p18	8	291	0.1842	0	0.0761	0	0.1733	0	0.1019	0	0.0833	0	0.15	0	0.2414	0	0.2	0	0.062484	0.0625
p18	9	292	0	0	0	0	0	0	0	0	0.0833	0	0	0	0	0	0.1	0	0.031228	0
p18	10	293	0.0789	0	0.0217	0.0185	0.02	0	0.037	0.0132	0	0.0319	0	0	0	0	0	0	0.031266	0
p18	11	294	0	0.1923	0	0.0741	0	0.0625	0	0.0789	0	0.0426	0	0.0326	0	0.0625	0	0.1111	0	0.1875
p18	12	295	0	0	0.0652	0	0.0267	0	0.0463	0	0.125	0	0.05	0	0.0172	0	0	0	0	0
p18	14	297	0.1316	0.1154	0.087	0.1111	0.1	0.0417	0.0741	0.1053	0.0417	0.1383	0.1	0.0435	0.0862	0.0938	0.23333	0.2222	0.046856	0.0625
p18	15	299	0.0526	0.3077	0.0326	0.3333	0.0533	0.3854	0.0093	0.2763	0	0.2128	0.15	0.2826	0.069	0.2812	0.033333	0.2778	0.12502	0.125
p18	16	301	0.1842	0.1154	0.2065	0.2037	0.24	0.2292	0.287	0.1447	0.3333	0.234	0.25	0.163	0.2069	0.2188	0.3	0.2778	0.32813	0.375
p18	18	303	0.1053	0	0.1848	0	0.1467	0.0104	0.1111	0.0132	0.0833	0	0	0.0109	0.1724	0	0	0	0.15626	0
p18	20	305	0	0	0.0326	0	0.0267	0	0.0093	0	0.0417	0	0	0	0.0345	0	0	0	0.078122	0
p18	21	307	0.1579	0	0.1739	0	0.0867	0	0.0741	0	0	0	0.1	0.0109	0.0862	0	0	0	0.031237	0
p18	22	309	0	0	0	0	0.0067	0	0.0278	0	0	0	0.05	0	0	0	0.033333	0	0	0
p18	23	311	0	0	0	0	0.0067	0	0	0	0.0417	0	0.05	0.0761	0.0172	0	0	0	0.015609	0
p18	24	313	0	0	0	0	0.0067	0	0.0185	0	0	0.0106	0	0	0	0	0	0	0	0
p18	25	315	0	0.0385	0.0109	0.2222	0	0.1562	0.0185	0.25	0	0.2979	0	0.1522	0	0.1875	0	0.1111	0	0
p18	26	317	0	0.2308	0	0.037	0.0067	0.1146	0	0.1184	0	0.0213	0	0.2283	0	0.0938	0	0	0	0.1875
p18	27	319	0	0	0	0	0	0	0	0	0	0	0	0	0	0.0625	0	0	0	0
p18	28	323	0	0	0	0	0.0067	0	0.0093	0	0	0	0	0	0	0	0	0	0	0
p18	#	samples:	19	13	46	27	75	48	54	38	12	47	10	46	29	16	15	9	32	8
	observed heterozygosity		0.6842	0.7692	1	0.8148	0.8933	0.5833	0.9444	0.7895	1	0.8723	0.9	0.7391	0.8966	0.875	0.8667	0.5556	0.75	0.5
Locus	Allele#	Size	Pop1 SB	Pop1 BH	Pop2 SN	Pop2 BH	Pop3 SB	Pop3 BH	Pop4 SN	Pop4 BH	Pop5 SB	Pop5 BH	Pop6 SB	Pop6 BH	Pop7 SB	Pop7 BH	Pop8 SB	Pop8 BH	Pop9 SB	Pop9 BH
p09	1	143	0	0	0	0	0.0197	0	0.0076	0	0	0	0	0	0	0	0	0	0.015145	0
p09	2	145	0	0	0	0	0	0	0.0076	0	0	0	0	0	0	0.0294	0	0	0	0
p09	3	151	0.2273	0.1111	0.1413	0	0.0592	0	0.0152	0.1	0	0.0568	0.2143	0.0143	0.0152	0.0294	0.033333	0.1667	0.10607	0
p09	4	153	0.7727	0.7222	0.7283	0.6571	0.8487	0	0.8939	0.5143	0.9	0.4886	0.7143	0.2714	0.8485	0.7353	0.93333	0.8333	0.81822	0.7222
p09	5	154	0	0	0	0.0714	0	0	0	0	0	0.0114	0	0	0	0.0588	0	0	0	0
p09	6	155	0	0	0.1304	0	0.0724	0	0.053	0	0.075	0.0114	0.0714	0	0.1364	0	0.033333	0	0.060564	0
p09	7	159	0	0.1667	0	0.2714	0	0	0.0227	0.3857	0.025	0.3636	0	0.7143	0	0.1471	0	0	0	0.2778
p09	8	161	0	0	0	0	0	0	0	0	0	0.0682	0	0	0	0	0	0	0	0
p09	#	samples:	11	9	46	35	76	0	66	35	20	44	14	35	33	17	15	3	33	9
	observed heterozygosity		0.2727	0.2222	0.5	0.2	0.2267	-	0.1515	0.3143	0.2	0.2727	0.5714	0.2571	0.2424	0.1765	0.1333	0.3333	0.2727	0.1111
Locus	Allele#	Size	Pop1 SB	Pop1 BH	Pop2 SN	Pop2 BH	Pop3 SB	Pop3 BH	Pop4 SN	Pop4 BH	Pop5 SB	Pop5 BH	Pop6 SB	Pop6 BH	Pop7 SB	Pop7 BH	Pop8 SB	Pop8 BH	Pop9 SB	Pop9 BH
p27	1	147	0	0	0	0	0.0203	0	0.0222	0	0	0	0.0455	0	0.0152	0	0	0	0	0
p27	2	150	0	0.2857	0	0.375	0.0135	0.2955	0.0333	0.375	0	0.2553	0	0.1875	0	0.2353	0	0.3333	0.015127	0.3125
p27	3	152	0.0357	0.0357	0.2556	0	0.1149	0.0227	0.0444	0	0.119	0	0.1818	0	0.0606	0	0	0	0.16669	0.0625
p27	4	154	0.2143	0	0.3222	0	0.277	0.0114	0.2444	0.0278	0.0952	0.0213	0.1364	0.1146	0.3333	0	0.033333	0	0.060594	0.0625
p27	5	155	0	0	0.0222	0	0.0068	0	0.0111	0	0	0	0	0	0	0	0.16667	0	0	0
p27	6	156	0.2857	0.0714	0.1222	0.0312	0.2838	0	0.2667	0.0139	0.381	0.0426	0.3182	0.125	0.2727	0.1471	0	0.1111	0.30305	0
p27	7	158	0.1071	0.1071	0.0333	0	0.0473	0.0341	0.0667	0	0.0476	0.0213	0.0455	0.0729	0.0303	0	0.26667	0.1667	0.15153	0
p27	8	160	0	0.25	0	0.4219	0.0135	0.4659	0	0.4722	0	0.4574	0	0.3021	0	0.3235	0.26667	0	0	0.125
p27	9	162	0	0.1071	0	0.125	0	0.125	0	0.0972	0.0238	0.0532	0	0.0625	0.0152	0.2059	0	0.2222	0	0.1875
p27	10	164	0.3571	0.1429	0.2444	0.0469	0.223	0.0455	0.3111	0.0139	0.3333	0.1489	0.2727	0.1354	0.2424	0.0882	0.066667	0.1667	0.30305	0.25
p27	11	166	0	0	0	0	0	0	0	0	0	0	0	0	0.0303	0	0.2	0	0	0
p27	#	samples:	14	14	45	32	74	44	45	36	21	47	11	48	33	17	15	9	33	8
	observed heterozygosity		0.7143	0.7143	0.7778	0.7188	0.9054	0.5455	0.7556	0.6389	0.9048	0.6596	0.8182	0.8542	0.8182	0.8824	0.5333	0.6667	0.8182	1
